# Supplementary material for: Modulation of Plasma and Milk Sphingolipids in Dairy Cows Fed High-Starch Diets
Source: Metabolites. 2021 Oct 19;11(10):711. doi: 10.3390/metabo11100711 (PMC8540507; doi:10.3390/metabo11100711)
Supplement: Supplementary file 1 [file metabolites-11-00711-s001.zip]

Archive with 1 entries (1 files):
- metabolites-1400160-supplementary.pdf
